# Supplementary material for: The β2-Subunit (AMOG) of Human Na+, K+-ATPase Is a Homophilic Adhesion Molecule
Source: Int J Mol Sci. 2022 Jul 14;23(14):7753. doi: 10.3390/ijms23147753 (PMC9322774; doi:10.3390/ijms23147753)
Supplement: Supplementary file 1 [file ijms-23-07753-s001.zip]

Archive with 1 entries (1 files):
- ijms-1772234-supplementary.pdf
